# Supplementary material for: Sensitive Periods for Developing a Robust Trait of Appetitive Aggression
Source: Front Psychiatry. 2015 Oct 13;6:144. doi: 10.3389/fpsyt.2015.00144 (PMC4602097; doi:10.3389/fpsyt.2015.00144)
Supplement: Supplementary file 1 [file Presentation_1.ZIP]

Archive with 1 entries (1 files):
- SOM.R.html
